# Supplementary material for: Lsd1 safeguards T-cell development via suppressing endogenous retroelements and interferon responses
Source: Life Sci Alliance. 2023 Jul 10;6(10):e202302042. doi: 10.26508/lsa.202302042 (PMC10345215; doi:10.26508/lsa.202302042)
Supplement: Supplementary file 1 [file LSA-2023-02042_TableS1.xlsx]

## Sheet: Sheet1
Genes	Primers
m-Actb-qPCR-F	GGCTGTATTCCCCTCCATCG
m-Actb-qPCR-R	CCAGTTGGTAACAATGCCATGT
m-Lsd1-qPCR-F	GTGGTGTTATGCTTTGACCGT
m-Lsd1-qPCR-R	GCTGCCAAAAATCCCTTTGAGA
m-Ifnα1-qPCR-F	CGGTGCTGAGCTACTGGC
m-Ifnα1-qPCR-R	TTTGTACCAGGAGTGTCAAGG
m-Ifnβ-qPCR-F	GGTGGAATGAGACTATTGTTG
m-Ifnβ-qPCR-R	AGGACATCTCCCACGTC
m-Ifng-qPCR-F	GCCACGGCACAGTCATTGA
m-Ifng-qPCR-R	TGCTGATGGCCTGATTGTCTT
m-IL-28B-qPCR-F	AGCTGCAGGTCCAAGAGCG
m-IL-28B-qPCR-R	GGTGGTCAGGGCTGAGTCATT
m-H2-d1-qPCR-F	CTCCGTCCACTGACTCTTAC
m-H2-d1-qPCR-R	GAGAACTGAGGGCTCTGGATG
m-H2-k1-qPCR-F	TCTCCAACATGGCGACCGTTGCT
m-H2-k1-qPCR-R	AGGTCTGGGAGCCTGGAGCCAG
m-lrf7-qPCR-F	CAATTCAGGGGATCCAGTTG
m-lrf7-qPCR-R	AGGCATTGCTGAGGCTCACTT
m-Irf9-qPCR-F	TTCATCTATGGTGGCCGAGT
m-Irf9-qPCR-R	ACGCCTCTGTCAAGCTGATT
m-lfit1-qPCR-F	CAAGGCAGGTTTCTGAGGAG
m-lfit1-qPCR-R	GACCTGGTCACCATCAGCAT
m-Stat1-qPCR-F	CGCGCATGCAACTGGCATATAACT
m-Stat1-qPCR-R	ATGCTTCCGTTCCCACGTAGACTT
m-Nfkb1-qPCR-F	ATGGCAGACGATGATCCCTAC
m-Nfkb1-qPCR-R	TGTTGACAGTGGTATTTCTGGTG
m-Sting1-qPCR-F	CCTAGCCTCGCACGAACTTG
m-Sting1-qPCR-R	CGCACAGCCTTCCAGTAGC
m-Cgas-qPCR-F	GTTCAAACACAAGAAATGCActg
m-Cgas-qPCR-R	GCTGACGGAGTACACAATCCT
m-Oas3-qPCR-F	CCCTTGGCAATCCTTATCAC
m-Oas3-qPCR-R	CTGAGTTCACAGCAGCCGTA
m-Tlr3-qPCR-F	GTGAGATACAACGTAGCTGACTG
m-Tlr3-qPCR-R	TCCTGCATCCAAGATAGCAAGT
m-Ifih1-qPCR-F	CTACGCACTTTCCCAGTGGAT
m-Ifih1-qPCR-R	TGTTCAGTCTGAGTCATGGGC
m-Rig-I-qPCR-F	AAGAGCCAGAGTGTCAGAATCT
m-Rig-I-qPCR-R	AGCTCCAGTTGGTAATTTCTTGG
