# Supplementary material for: Lsd1 safeguards T-cell development via suppressing endogenous retroelements and interferon responses
Source: Life Sci Alliance. 2023 Jul 10;6(10):e202302042. doi: 10.26508/lsa.202302042 (PMC10345215; doi:10.26508/lsa.202302042)
Supplement: Supplementary file 2 [file LSA-2023-02042_TableS2.xlsx]

## Sheet: Sheet1
Interferon-induced genes									Innate-memory genes
Npas2	Rnf114	Fbxo6	Ybx3	St3gal4	Alyref	Apol9a	H2-Q6	Casp7	Ccr2
Il1r1	Zbp1	Spsb1	Etv6	Pml	Odc1	Apol7b	H2-Q7	Ddx3x	Ccr5
Stat1	Ogfr	Rpl22	Bcl2l14	Smad3	Rsad2	Apol7c	H2-Q10	Tmem255a	Il18r1
Spats2l	Helz2	Isg15	Napa	Aqp9	Nampt	Apol10b	H2-T24	Gk	Myo1f
Fzd5	Tnfsf10	Cd38	Prkd2	Rab27a	Max	Apol7e	H2-T23	Tlr7	Il2rb
Sp110	Fndc3b	Lap3	Bcl3	Cgas	Arg2	Apol9b	H2-T22	Steap4	Dapk2
Rgs1	D3Ertd751e	Pi4k2b	Ffar2	Tent5a	Rbm25	Eif3l	Gm11127	Angptl1	Ttc39b
4930523C07Rik	Adar	Stap1	Plekha4	Plscr1	Sptlc2	Maff	Gm7030	Tfec	Ctla2a
Blzf1	S100a8	Mthfd2l	Isg20	Myd88	Lgmn	Gtpbp1	Gm8909	Trim34b	5830411N06Rik
Alyref2	Mcl1	Cxcl9	Whamm	Csrnp1	Amph	Sun2	H2-T3	Gzmc	Gpr183
Aim2	Fcgr1	Cxcl10	Stard5	Ulk4	Serpinb9	Nup50	H2-M3	Batf2	1700025G04Rik
Akt3	Txnip	Scarb2	P2ry6	Ccr1	Serpinb9b	Pim3	H2-M2		Abcb1a
Atf3	Tent5c	Rasgef1b	Trim21	Tnfaip3	Nrn1	Pmm2	Gtpbp2		Fasl
Optn	Slc16a1	Hpse	Trim34a	Ifngr1	Gmpr	Socs1	Ccnd3		Entpd1
Pfkfb3	Fam241a	Gpat3	Trim5	Map3k5	Nfil3	Snn	Ndc80		Il18rap
Il15ra	Mcub	Gak	Trim12a	Enpp1	Lpcat1	Cebpd	Gpatch11		Chst11
Commd3	Gbp5	Pus1	Trim12c	Marcks	Glrx	Rtp4	Eif2ak2		Pik3ap1
Mastl	Gbp7	Oasl1	Trim30b	Ddit4	Il6st	Heg1	Epas1		Eomes
Il1rn	Gbp3	Oas2	Trim30c	Cry1	Pxk	Dtx3l	Cd74		Tbx21
Mvb12b	Gbp2b	Oas3	Trim30a	Rtcb	Hesx1	Cd80	Pmaip1		5430427O19Rik
Nmi	Gbp2	Oas1c	Trim30d	Cdk17	Arhgef3	Zbtb21	Impa2		Stat4
Ifih1	Mcoln2	Oas1g	Adm	Socs2	Il17rb	Dynlt1a	Cpt1a		Il12rb1
Gca	Ifi44	Oas1a	Arntl	Stat2	Dcp1a	Dynlt1b	Unc93b1		Pdcd1
Pdk1	Gem	Trafd1	Ifitm6	Pnpt1	Samd4	Dynlt1c	Slc15a3		Ifng
Ube2l6	Ripk2	Ccdc92	Irf7	Jade2	Gch1	Dynlt1f	Ms4a4a		Lmo4
Abtb2	Pnrc1	Ncf1	Tnfsf13b	Irf1	Lgals3	Tagap1	Ms4a4c		Cxcr3
Lmo2	Ddx58	Flt1	Tlr3	Xaf1	Rnase4	Tagap	Ms4a4b		Il10ra
Ehd4	Bag1	Tmem140	Acsl1	Ankfy1	Irf9	Fkbp5	Ms4a4d		Nsg2
B2m	Chmp5	Zc3hav1	Irf2	Ccl12	Gzmb	Cdkn1a	Jak2		St3gal6
AA467197	Glipr2	Parp12	Ddx60	Slfn5	Phf11a	Cmtr1	Cd274		Plek
Blvra	Tdrd7	Nt5c3	Ifi30	Ccl4	Phf11b	H2-K1	Ankrd22		Gpr155
Bub1	Trim14	Ppm1k	Bst2	Vmp1	Phf11d	Psmb9	Lipa		Otulin
Sirpa	Tmem268	Herc6	Hsh2d	Trim25	Phf11c	Tap1	Ifit2		Ubash3b
Rnf24	Plin2	Vamp5	Il15	Dhx58	Slc25a30	Psmb8	Ifit3
Thbd	Ssbp3	Hk2	Junb	Stat3	Epsti1	Tap2	Ifit3b
Rbck1	Pabpc4	Rassf4	N4bp1	Ifi35	Elf1	Cfb	Myof
Samhd1	Rnf19b	Usp18	Nod2	Map3k14	Retreg1	H2-D1	Slc25a28
Mafb	Ifnlr1	Cd163	Mt1	Tlk2	Ext1	H2-Q1	Erlin1
Ncoa3	Padi2	Cd9	Galnt2	Cyth1	Sqle	H2-Q2	Dusp5
B4galt5	Tmem51	Cd69	Fut4	Rnf213	Ly6e	H2-Q4	Tcf7l2
